# Supplementary material for: Avian cecal microbiome response and resilience to Newcastle disease are dictated by breed background
Source: Front Syst Biol. 2026 Feb 12;5:1659648. doi: 10.3389/fsysb.2025.1659648 (PMC12935917; doi:10.3389/fsysb.2025.1659648)
Supplement: Supplementary file 2 [file Table1.xlsx]

## Sheet: Sheet1
Sample_No	Sample_ID	Sample_Description	Extraction_Date	Total_Extraction_Volume	DNA_Concentration_ng/ul	Sequencing_Type	Avg_Weight	Avg_Feed_Intake	FCR	HI_Titer	WBC_Count	RBC_Count	Hemoglobin	Platlets	Hemotocrate	MCV	MCH	MCHC	MPV	PDW	Heterophils	lymphocytes	Monocytes	Eosinophils	Basophils	Serum_Albumin	Serum_Globulin	Serum_Cholesterol	Serum_Creatinine	Serum_Glucose	Uric_acid	C_Reactive_Protein	Growth_Hormone	Insulin
1	NN-D1-1	Naked Neck Day 1/1	2022-02-12	90uL	37.24	Amplicon Sequencing	20
2	NN-D1-2	Naked Neck Day 1/2	2022-02-12	90uL	24.45	Amplicon Sequencing	22
3	BA-D1-1	Black Australorp Day 1/1	2022-02-12	90uL	42.27	Amplicon Sequencing	21
4	BA-D1-2	Black Australorp Day 1/2	2022-02-12	90uL	12.86	Amplicon Sequencing	22
5	WL-D1-1	White Layer Day 1/1	2022-02-12	90uL	21.64	Amplicon Sequencing	21
6	WL-D1-2	White Layer Day 1/2	2022-02-12	90uL	38.51	Amplicon Sequencing	20
7	RIR-D1-1	Rhode Island Red Day 1/1	2022-02-12	90uL	33.55	Amplicon Sequencing	22
8	RIR-D1-2	Rhode Island Red Day 1/2	2022-02-12	90uL	43.46	Amplicon Sequencing	21
9	B-D1-1	Broiler Day 1/1	2022-02-12	90uL	84.22	Amplicon Sequencing	45
10	B-D1-2	Broiler Day 1/2	2022-02-12	90uL	163.77	Amplicon Sequencing	45
11	NN-C1	Naked Neck Control 1	24/11/2022	90uL	20.2	Amplicon Sequencing	1590	9338	5.87296	3.67	70700	2.59	13.6	54000	35.2	126	52.5	41.2	11.7	11.4	7	78	3	4	0	1.9	0.93	147	0.3	89	6.5	Negative	1.32	1.23
12	NN-C2	Naked Neck Control 2	24/11/2022	90uL	11.64	Amplicon Sequencing	1590	9338	5.87296	3.67	70700	2.59	13.6	54000	35.2	126	52.5	41.2	11.7	11.4	7	78	3	4	0	1.9	0.93	147	0.3	89	6.5	Negative	1.32	1.23
13	NN-C3	Naked Neck Control 3	24/11/2022	90uL	82.13	Amplicon Sequencing	1590	9338	5.87296	3.67	70700	2.59	13.6	54000	35.2	126	52.5	41.2	11.7	11.4	7	78	3	4	0	1.9	0.93	147	0.3	89	6.5	Negative	1.32	1.23
14	NN-C4	Naked Neck Control 4	24/11/2022	90uL	16.5	Amplicon Sequencing	1590	9338	5.87296	3.67	70700	2.59	13.6	54000	35.2	126	52.5	41.2	11.7	11.4	7	78	3	4	0	1.9	0.93	147	0.3	89	6.5	Negative	1.32	1.23
15	NN-C5	Naked Neck Control 5	24/11/2022	90uL	60.65	Amplicon Sequencing	1590	9338	5.87296	3.67	70700	2.59	13.6	54000	35.2	126	52.5	41.2	11.7	11.4	7	78	3	4	0	1.9	0.93	147	0.3	89	6.5	Negative	1.32	1.23
16	NN-V1	Naked Neck Vaccinated 1	24/11/2022	90uL	26.61	Amplicon Sequencing	1390	8400	6.04317	6.67	88600	2.78	14.7	47000	33.7	127.3	52.8	42	17.6	21.3	7	84	4	5	0	1.8	1.21	186	0.3	92	6.6	Negative	1.13	1.33
17	NN-V2	Naked Neck Vaccinated 2	24/11/2022	90uL	44.04	Amplicon Sequencing	1390	8400	6.04317	6.67	88600	2.78	14.7	47000	33.7	127.3	52.8	42	17.6	21.3	7	84	4	5	0	1.8	1.21	186	0.3	92	6.6	Negative	1.13	1.33
18	NN-V3	Naked Neck Vaccinated 3	24/11/2022	90uL	12.78	Amplicon Sequencing	1390	8400	6.04317	6.67	88600	2.78	14.7	47000	33.7	127.3	52.8	42	17.6	21.3	7	84	4	5	0	1.8	1.21	186	0.3	92	6.6	Negative	1.13	1.33
19	NN-V4	Naked Neck Vaccinated 4	24/11/2022	90uL	48.05	Amplicon Sequencing	1390	8400	6.04317	6.67	88600	2.78	14.7	47000	33.7	127.3	52.8	42	17.6	21.3	7	84	4	5	0	1.8	1.21	186	0.3	92	6.6	Negative	1.13	1.33
20	NN-V5	Naked Neck Vaccinated 5	24/11/2022	90uL	24.55	Amplicon Sequencing	1390	8400	6.04317	6.67	88600	2.78	14.7	47000	33.7	127.3	52.8	42	17.6	21.3	7	84	4	5	0	1.8	1.21	186	0.3	92	6.6	Negative	1.13	1.33
21	NN-V-Ch1	Naked Neck Vaccinated Challenge 1	25/11/2022	90uL	60.75	Amplicon Sequencing	1265	8316	6.57391	9.67	86700	2.86	14.9	46000	32.2	126.8	53.4	42.5	17.8	19.8	8	87	3	5	1	1.8	0.92	172	0.3	88	7.2	Positive	1.12	1.36
22	NN-V-Ch2	Naked Neck Vaccinated Challenge 2	25/11/2022	90uL	83.22	Amplicon Sequencing	1265	8316	6.57391	9.67	86700	2.86	14.9	46000	32.2	126.8	53.4	42.5	17.8	19.8	8	87	3	5	1	1.8	0.92	172	0.3	88	7.2	Positive	1.12	1.36
23	NN-V-Ch3	Naked Neck Vaccinated Challenge 3	25/11/2022	90uL	41.69	Amplicon Sequencing	1265	8316	6.57391	9.67	86700	2.86	14.9	46000	32.2	126.8	53.4	42.5	17.8	19.8	8	87	3	5	1	1.8	0.92	172	0.3	88	7.2	Positive	1.12	1.36
24	NN-V-Ch4	Naked Neck Vaccinated Challenge 4	25/11/2022	90uL	47.9	Amplicon Sequencing	1265	8316	6.57391	9.67	86700	2.86	14.9	46000	32.2	126.8	53.4	42.5	17.8	19.8	8	87	3	5	1	1.8	0.92	172	0.3	88	7.2	Positive	1.12	1.36
25	NN-V-Ch5	Naked Neck Vaccinated Challenge 5	25/11/2022	90uL	43.02	Amplicon Sequencing	1265	8316	6.57391	9.67	86700	2.86	14.9	46000	32.2	126.8	53.4	42.5	17.8	19.8	8	87	3	5	1	1.8	0.92	172	0.3	88	7.2	Positive	1.12	1.36
26	NN-N-Ch1-D	Naked Neck Non Vaccinated Challenge 1-Expired	25/11/2022	90uL	47.9	Amplicon Sequencing
27	NN-NV-Ch2	Naked Neck Non Vaccinated Challenge 2	25/11/2022	90uL	43.02	Amplicon Sequencing	1305	9296	7.12337	9.67	81200	2.52	13.5	48000	29.9	132.5	52.9	42.9	17.9	16.7	7	82	3	5	0	1.6	0.89	167	0.2	94	6.6	Positive	1.3	1.25
28	NN-NV-Ch3	Naked Neck Non Vaccinated Challenge 3	25/11/2022	90uL	59.21	Amplicon Sequencing	1305	9296	7.12337	9.67	81200	2.52	13.5	48000	29.9	132.5	52.9	42.9	17.9	16.7	7	82	3	5	0	1.6	0.89	167	0.2	94	6.6	Positive	1.3	1.25
29	NN-NV-Ch4	Naked Neck Non Vaccinated Challenge 4	25/11/2022	90uL	29.82	Amplicon Sequencing	1305	9296	7.12337	9.67	81200	2.52	13.5	48000	29.9	132.5	52.9	42.9	17.9	16.7	7	82	3	5	0	1.6	0.89	167	0.2	94	6.6	Positive	1.3	1.25
30	NN-NV-Ch5	Naked Neck Non Vaccinated Challenge 5	25/11/2022	90uL	52.54	Amplicon Sequencing	1305	9296	7.12337	9.67	81200	2.52	13.5	48000	29.9	132.5	52.9	42.9	17.9	16.7	7	82	3	5	0	1.6	0.89	167	0.2	94	6.6	Positive	1.3	1.25
31	BA-C1	Black Australorp Control 1	19/11/2022	90uL	45.5	Amplicon Sequencing	1555	8652	5.56399	3.67	69200	2.86	14.1	56000	35.3	123.6	49.3	39.9	16.1	18.9	6	81	5	3	0	1.7	1.15	183	0.3	90	6.3	Negative	1.25	1.65
32	BA-C2	Black Australorp Control 2	19/11/2022	90uL	63.3	Amplicon Sequencing	1555	8652	5.56399	3.67	69200	2.86	14.1	56000	35.3	123.6	49.3	39.9	16.1	18.9	6	81	5	3	0	1.7	1.15	183	0.3	90	6.3	Negative	1.25	1.65
33	BA-C3	Black Australorp Control 3	19/11/2022	90uL	22.98	Amplicon Sequencing	1555	8652	5.56399	3.67	69200	2.86	14.1	56000	35.3	123.6	49.3	39.9	16.1	18.9	6	81	5	3	0	1.7	1.15	183	0.3	90	6.3	Negative	1.25	1.65
34	BA-C4	Black Australorp Control 4	19/11/2022	90uL	39.4	Amplicon Sequencing	1555	8652	5.56399	3.67	69200	2.86	14.1	56000	35.3	123.6	49.3	39.9	16.1	18.9	6	81	5	3	0	1.7	1.15	183	0.3	90	6.3	Negative	1.25	1.65
35	BA-C5	Black Australorp Control 5	19/11/2022	90uL	35.65	Amplicon Sequencing	1555	8652	5.56399	3.67	69200	2.86	14.1	56000	35.3	123.6	49.3	39.9	16.1	18.9	6	81	5	3	0	1.7	1.15	183	0.3	90	6.3	Negative	1.25	1.65
36	BA-V1	Black Australorp Vaccinated 1	19/11/2022	90uL	67.75	Amplicon Sequencing	1505	7784	5.17209	4.67	95200	2.47	12.9	55000	31.2	126.6	52.2	41.3	16.4	22	10	84	4	5	1	2	1.04	163	0.2	80	2.9	Negative	0.96	0.54
37	BA-V2	Black Australorp Vaccinated 2	19/11/2022	90uL	43.98	Amplicon Sequencing	1505	7784	5.17209	4.67	95200	2.47	12.9	55000	31.2	126.6	52.2	41.3	16.4	22	10	84	4	5	1	2	1.04	163	0.2	80	2.9	Negative	0.96	0.54
38	BA-V3	Black Australorp Vaccinated 3	19/11/2022	90uL	66.38	Amplicon Sequencing	1505	7784	5.17209	4.67	95200	2.47	12.9	55000	31.2	126.6	52.2	41.3	16.4	22	10	84	4	5	1	2	1.04	163	0.2	80	2.9	Negative	0.96	0.54
39	BA-V4	Black Australorp Vaccinated 4	19/11/2022	90uL	28.33	Amplicon Sequencing	1505	7784	5.17209	4.67	95200	2.47	12.9	55000	31.2	126.6	52.2	41.3	16.4	22	10	84	4	5	1	2	1.04	163	0.2	80	2.9	Negative	0.96	0.54
40	BA-V5	Black Australorp Vaccinated 5	19/11/2022	90uL	35.77	Amplicon Sequencing	1505	7784	5.17209	4.67	95200	2.47	12.9	55000	31.2	126.6	52.2	41.3	16.4	22	10	84	4	5	1	2	1.04	163	0.2	80	2.9	Negative	0.96	0.54
41	BA-V-Ch1	Black Australorp Vaccinated Challenge 1	21/11/2022	90uL	31.9	Amplicon Sequencing	1385	8190	5.91336	10	88500	2.56	13.8	55000	32.4	126.5	52.8	41.8	17.8	20.6	11	87	5	4	2	1.6	1.12	154	0.3	78	3.4	Positive	0.92	0.68
42	BA-V-Ch2	Black Australorp Vaccinated Challenge 2	21/11/2022	90uL	41.74	Amplicon Sequencing	1385	8190	5.91336	10	88500	2.56	13.8	55000	32.4	126.5	52.8	41.8	17.8	20.6	11	87	5	4	2	1.6	1.12	154	0.3	78	3.4	Positive	0.92	0.68
43	BA-V-Ch3	Black Australorp Vaccinated Challenge 3	21/11/2022	90uL	15.41	Amplicon Sequencing	1385	8190	5.91336	10	88500	2.56	13.8	55000	32.4	126.5	52.8	41.8	17.8	20.6	11	87	5	4	2	1.6	1.12	154	0.3	78	3.4	Positive	0.92	0.68
44	BA-V-Ch4	Black Australorp Vaccinated Challenge 4	21/11/2022	90uL	39.98	Amplicon Sequencing	1385	8190	5.91336	10	88500	2.56	13.8	55000	32.4	126.5	52.8	41.8	17.8	20.6	11	87	5	4	2	1.6	1.12	154	0.3	78	3.4	Positive	0.92	0.68
45	BA-V-Ch5	Black Australorp Vaccinated Challenge 5	21/11/2022	90uL	25.97	Amplicon Sequencing	1385	8190	5.91336	10	88500	2.56	13.8	55000	32.4	126.5	52.8	41.8	17.8	20.6	11	87	5	4	2	1.6	1.12	154	0.3	78	3.4	Positive	0.92	0.68
46	BA-NV-Ch1	Black Australorp Non Vaccinated Challenge 1	21/11/2022	90uL	17.76	Amplicon Sequencing	1320	8694	6.58636	8.67	84300	2.46	12.8	53000	29.3	124.3	50.1	38.7	17.4	18.5	7	82	7	5	0	1.9	0.94	138	0.3	92	6.2	Positive	1.36	0.65
47	BA-NV-Ch2	Black Australorp Non Vaccinated Challenge 2	21/11/2022	90uL	23.07	Amplicon Sequencing	1320	8694	6.58636	8.67	84300	2.46	12.8	53000	29.3	124.3	50.1	38.7	17.4	18.5	7	82	7	5	0	1.9	0.94	138	0.3	92	6.2	Positive	1.36	0.65
48	BA-NV-Ch3	Black Australorp Non Vaccinated Challenge 3	21/11/2022	90uL	11.01	Amplicon Sequencing	1320	8694	6.58636	8.67	84300	2.46	12.8	53000	29.3	124.3	50.1	38.7	17.4	18.5	7	82	7	5	0	1.9	0.94	138	0.3	92	6.2	Positive	1.36	0.65
49	BA-NV-Ch4	Black Australorp Non Vaccinated Challenge 4	21/11/2022	90uL	61.32	Amplicon Sequencing	1320	8694	6.58636	8.67	84300	2.46	12.8	53000	29.3	124.3	50.1	38.7	17.4	18.5	7	82	7	5	0	1.9	0.94	138	0.3	92	6.2	Positive	1.36	0.65
50	BA-NV-Ch5	Black Australorp Non Vaccinated Challenge 5	21/11/2022	90uL	25.36	Amplicon Sequencing	1320	8694	6.58636	8.67	84300	2.46	12.8	53000	29.3	124.3	50.1	38.7	17.4	18.5	7	82	7	5	0	1.9	0.94	138	0.3	92	6.2	Positive	1.36	0.65
51	WL-C1	White Layer Control 1	30/11/2022	90uL	30.32	Amplicon Sequencing	1545	9856	6.37929	3.34	66400	2.65	13.7	75000	35.4	122.3	51.6	39.1	16	17	3	72	3	4	0	1.3	1.19	142	0.3	91	5.3	Negative	1.54	1.34
52	WL-C2	White Layer Control 2	30/11/2022	90uL	32.38	Amplicon Sequencing	1545	9856	6.37929	3.34	66400	2.65	13.7	75000	35.4	122.3	51.6	39.1	16	17	3	72	3	4	0	1.3	1.19	142	0.3	91	5.3	Negative	1.54	1.34
53	WL-C3	White Layer Control 3	30/11/2022	90uL	40.06	Amplicon Sequencing	1545	9856	6.37929	3.34	66400	2.65	13.7	75000	35.4	122.3	51.6	39.1	16	17	3	72	3	4	0	1.3	1.19	142	0.3	91	5.3	Negative	1.54	1.34
54	WL-C4	White Layer Control 4	30/11/2022	90uL	18.32	Amplicon Sequencing	1545	9856	6.37929	3.34	66400	2.65	13.7	75000	35.4	122.3	51.6	39.1	16	17	3	72	3	4	0	1.3	1.19	142	0.3	91	5.3	Negative	1.54	1.34
55	WL-C5	White Layer Control 5	30/11/2022	90uL	34.56	Amplicon Sequencing	1545	9856	6.37929	3.34	66400	2.65	13.7	75000	35.4	122.3	51.6	39.1	16	17	3	72	3	4	0	1.3	1.19	142	0.3	91	5.3	Negative	1.54	1.34
56	WL-V1	White Layer Vaccinated 1	30/11/2022	90uL	14.03	Amplicon Sequencing	1410	9464	6.71206	3.67	98900	2.75	14	50000	32.4	129	52.3	39.5	16.7	21.3	8	85	8	9	3	2.4	1.11	210	0.4	90	7.8	Negative	1.08	0.96
57	WL-V2	White Layer Vaccinated 2	30/11/2022	90uL	34.72	Amplicon Sequencing	1410	9464	6.71206	3.67	98900	2.75	14	50000	32.4	129	52.3	39.5	16.7	21.3	8	85	8	9	3	2.4	1.11	210	0.4	90	7.8	Negative	1.08	0.96
58	WL-V3	White Layer Vaccinated 3	30/11/2022	90uL	15.31	Amplicon Sequencing	1410	9464	6.71206	3.67	98900	2.75	14	50000	32.4	129	52.3	39.5	16.7	21.3	8	85	8	9	3	2.4	1.11	210	0.4	90	7.8	Negative	1.08	0.96
59	WL-V4	White Layer Vaccinated 4	30/11/2022	90uL	11.95	Amplicon Sequencing	1410	9464	6.71206	3.67	98900	2.75	14	50000	32.4	129	52.3	39.5	16.7	21.3	8	85	8	9	3	2.4	1.11	210	0.4	90	7.8	Negative	1.08	0.96
60	WL-V5	White Layer Vaccinated 5	30/11/2022	90uL	30.87	Amplicon Sequencing	1410	9464	6.71206	3.67	98900	2.75	14	50000	32.4	129	52.3	39.5	16.7	21.3	8	85	8	9	3	2.4	1.11	210	0.4	90	7.8	Negative	1.08	0.96
61	WL-V-Ch1	White Layer Vaccinated Challenge 1	2022-01-12	90uL	35.72	Amplicon Sequencing	1320	9184	6.95758	9.67	90700	2.6	13.2	52000	31.6	127.4	53.6	42.2	17.8	24.7	12	90	8	8	3	1.8	1.12	175	0.3	88	6.8	Positive	1.12	1.45
62	WL-V-Ch2	White Layer Vaccinated Challenge 2	2022-01-12	90uL	71.09	Amplicon Sequencing	1320	9184	6.95758	9.67	90700	2.6	13.2	52000	31.6	127.4	53.6	42.2	17.8	24.7	12	90	8	8	3	1.8	1.12	175	0.3	88	6.8	Positive	1.12	1.45
63	WL-V-Ch3	White Layer Vaccinated Challenge 3	2022-01-12	90uL	67.62	Amplicon Sequencing	1320	9184	6.95758	9.67	90700	2.6	13.2	52000	31.6	127.4	53.6	42.2	17.8	24.7	12	90	8	8	3	1.8	1.12	175	0.3	88	6.8	Positive	1.12	1.45
64	WL-V-Ch4	White Layer Vaccinated Challenge 4	2022-01-12	90uL	81.56	Amplicon Sequencing	1320	9184	6.95758	9.67	90700	2.6	13.2	52000	31.6	127.4	53.6	42.2	17.8	24.7	12	90	8	8	3	1.8	1.12	175	0.3	88	6.8	Positive	1.12	1.45
65	WL-V-Ch5	White Layer Vaccinated Challenge 5	2022-01-12	90uL	56.78	Amplicon Sequencing	1320	9184	6.95758	9.67	90700	2.6	13.2	52000	31.6	127.4	53.6	42.2	17.8	24.7	12	90	8	8	3	1.8	1.12	175	0.3	88	6.8	Positive	1.12	1.45
66	WL-NV-Ch1	White Layer Non Vaccinated Challenge 1	2022-01-12	90uL	56.39	Amplicon Sequencing	1355	9506	7.0155	7.67	82400	2.51	13.2	51000	33	124.3	51.4	40.2	17.2	22.5	9	87	5	3	1	1.9	1.23	178	0.3	77	5.7	Positive	1.34	1.23
67	WL-NV-Ch2	White Layer Non Vaccinated Challenge 2	2022-01-12	90uL	18.13	Amplicon Sequencing	1355	9506	7.0155	7.67	82400	2.51	13.2	51000	33	124.3	51.4	40.2	17.2	22.5	9	87	5	3	1	1.9	1.23	178	0.3	77	5.7	Positive	1.34	1.23
68	WL-NV-Ch3	White Layer Non Vaccinated Challenge 3	2022-01-12	90uL	76.01	Amplicon Sequencing	1355	9506	7.0155	7.67	82400	2.51	13.2	51000	33	124.3	51.4	40.2	17.2	22.5	9	87	5	3	1	1.9	1.23	178	0.3	77	5.7	Positive	1.34	1.23
69	WL-NV-Ch4	White Layer Non Vaccinated Challenge 4	2022-01-12	90uL	56.4	Amplicon Sequencing	1355	9506	7.0155	7.67	82400	2.51	13.2	51000	33	124.3	51.4	40.2	17.2	22.5	9	87	5	3	1	1.9	1.23	178	0.3	77	5.7	Positive	1.34	1.23
70	WL-NV-Ch5	White Layer Non Vaccinated Challenge 5	2022-01-12	90uL	40.42	Amplicon Sequencing	1355	9506	7.0155	7.67	82400	2.51	13.2	51000	33	124.3	51.4	40.2	17.2	22.5	9	87	5	3	1	1.9	1.23	178	0.3	77	5.7	Positive	1.34	1.23
71	RIR-C1	Rhode Island Red Control 1	28/11/2022	90uL	45.78	Amplicon Sequencing	1560	9520	6.10256	2.67	72600	2.35	12.3	59000	35.2	126	52.3	41.5	14.3	14.8	8	80	3	4	1	2.1	0.97	214	0.3	88	3.2	Negative	1.37	1.22
72	RIR-C2	Rhode Island Red Control 2	28/11/2022	90uL	54.39	Amplicon Sequencing	1560	9520	6.10256	2.67	72600	2.35	12.3	59000	35.2	126	52.3	41.5	14.3	14.8	8	80	3	4	1	2.1	0.97	214	0.3	88	3.2	Negative	1.37	1.22
73	RIR-C3	Rhode Island Red Control 3	28/11/2022	90uL	19.92	Amplicon Sequencing	1560	9520	6.10256	2.67	72600	2.35	12.3	59000	35.2	126	52.3	41.5	14.3	14.8	8	80	3	4	1	2.1	0.97	214	0.3	88	3.2	Negative	1.37	1.22
74	RIR-C4	Rhode Island Red Control 4	28/11/2022	90uL	24.05	Amplicon Sequencing	1560	9520	6.10256	2.67	72600	2.35	12.3	59000	35.2	126	52.3	41.5	14.3	14.8	8	80	3	4	1	2.1	0.97	214	0.3	88	3.2	Negative	1.37	1.22
75	RIR-C5	Rhode Island Red Control 5	28/11/2022	90uL	32.45	Amplicon Sequencing	1560	9520	6.10256	2.67	72600	2.35	12.3	59000	35.2	126	52.3	41.5	14.3	14.8	8	80	3	4	1	2.1	0.97	214	0.3	88	3.2	Negative	1.37	1.22
76	RIR-V1	Rhode Island Red Vaccinated 1	28/11/2022	90uL	8.21	Amplicon Sequencing	1515	10122	6.68119	4.67	94600	2.74	14.3	35000	34.5	128.8	52.1	40.6	16.7	19.5	6	80	6	7	1	2.3	0.81	217	0.2	90	5.5	Negative	1.12	1.47
77	RIR-V2	Rhode Island Red Vaccinated 2	28/11/2022	90uL	35.45	Amplicon Sequencing	1515	10122	6.68119	4.67	94600	2.74	14.3	35000	34.5	128.8	52.1	40.6	16.7	19.5	6	80	6	7	1	2.3	0.81	217	0.2	90	5.5	Negative	1.12	1.47
78	RIR-V3	Rhode Island Red Vaccinated 3	28/11/2022	90uL	20.97	Amplicon Sequencing	1515	10122	6.68119	4.67	94600	2.74	14.3	35000	34.5	128.8	52.1	40.6	16.7	19.5	6	80	6	7	1	2.3	0.81	217	0.2	90	5.5	Negative	1.12	1.47
79	RIR-V4	Rhode Island Red Vaccinated 4	28/11/2022	90uL	44.38	Amplicon Sequencing	1515	10122	6.68119	4.67	94600	2.74	14.3	35000	34.5	128.8	52.1	40.6	16.7	19.5	6	80	6	7	1	2.3	0.81	217	0.2	90	5.5	Negative	1.12	1.47
80	RIR-V5	Rhode Island Red Vaccinated 5	28/11/2022	90uL	35.76	Amplicon Sequencing	1515	10122	6.68119	4.67	94600	2.74	14.3	35000	34.5	128.8	52.1	40.6	16.7	19.5	6	80	6	7	1	2.3	0.81	217	0.2	90	5.5	Negative	1.12	1.47
81	RIR-V-Ch1	Rhode Island Red Vaccinated Challenge 1	29/11/2022	90uL	38.3	Amplicon Sequencing	1475	10094	6.84339	10	92400	2.31	12	43000	29.6	128.2	52.5	42.3	18.8	19.4	7	84	6	5	0	1.8	0.78	174	0.2	102	5.9	Positive	0.97	1.33
82	RIR-V-Ch2	Rhode Island Red Vaccinated Challenge 2	29/11/2022	90uL	17.32	Amplicon Sequencing	1475	10094	6.84339	10	92400	2.31	12	43000	29.6	128.2	52.5	42.3	18.8	19.4	7	84	6	5	0	1.8	0.78	174	0.2	102	5.9	Positive	0.97	1.33
83	RIR-V-Ch3	Rhode Island Red Vaccinated Challenge 3	29/11/2022	90uL	43.09	Amplicon Sequencing	1475	10094	6.84339	10	92400	2.31	12	43000	29.6	128.2	52.5	42.3	18.8	19.4	7	84	6	5	0	1.8	0.78	174	0.2	102	5.9	Positive	0.97	1.33
84	RIR-V-Ch4	Rhode Island Red Vaccinated Challenge 4	29/11/2022	90uL	58.35	Amplicon Sequencing	1475	10094	6.84339	10	92400	2.31	12	43000	29.6	128.2	52.5	42.3	18.8	19.4	7	84	6	5	0	1.8	0.78	174	0.2	102	5.9	Positive	0.97	1.33
85	RIR-V-Ch5	Rhode Island Red Vaccinated Challenge 5	29/11/2022	90uL	47.87	Amplicon Sequencing	1475	10094	6.84339	10	92400	2.31	12	43000	29.6	128.2	52.5	42.3	18.8	19.4	7	84	6	5	0	1.8	0.78	174	0.2	102	5.9	Positive	0.97	1.33
86	RIR-NV-Ch1	Rhode Island Red Non Vaccinated Challenge 1	29/11/2022	90uL	34.67	Amplicon Sequencing	1344	9576	7.125	9.34	90100	2.42	13.5	38000	31.8	126.7	52.5	41.7	16.5	17.4	7	81	4	3	1	2.6	1.23	165	0.2	98	3	Positive	1.26	1.13
87	RIR-NV-Ch2	Rhode Island Red Non Vaccinated Challenge 2	29/11/2022	90uL	13.76	Amplicon Sequencing	1344	9576	7.125	9.34	90100	2.42	13.5	38000	31.8	126.7	52.5	41.7	16.5	17.4	7	81	4	3	1	2.6	1.23	165	0.2	98	3	Positive	1.26	1.13
88	RIR-NV-Ch3	Rhode Island Red Non Vaccinated Challenge 3	29/11/2022	90uL	56.2	Amplicon Sequencing	1344	9576	7.125	9.34	90100	2.42	13.5	38000	31.8	126.7	52.5	41.7	16.5	17.4	7	81	4	3	1	2.6	1.23	165	0.2	98	3	Positive	1.26	1.13
89	RIR-NV-Ch4	Rhode Island Red Non Vaccinated Challenge 4	29/11/2022	90uL	14.76	Amplicon Sequencing	1344	9576	7.125	9.34	90100	2.42	13.5	38000	31.8	126.7	52.5	41.7	16.5	17.4	7	81	4	3	1	2.6	1.23	165	0.2	98	3	Positive	1.26	1.13
90	RIR-NV-Ch5	Rhode Island Red Non Vaccinated Challenge 5	29/11/2022	90uL	24.34	Amplicon Sequencing	1344	9576	7.125	9.34	90100	2.42	13.5	38000	31.8	126.7	52.5	41.7	16.5	17.4	7	81	4	3	1	2.6	1.23	165	0.2	98	3	Positive	1.26	1.13
91	B-C1	Broiler Control 1	22/11/2022	90uL	72	Amplicon Sequencing	1945	5110	2.62725	1.67	41600	3.34	13.9	81000	39.2	119.5	51.2	40.3	18.3	16.9	9	78	4	2	2	2.7	1.57	117	0.4	165	5.9	Negative	2.67	2.07
92	B-C2	Broiler Control 2	22/11/2022	90uL	27.62	Amplicon Sequencing	1945	5110	2.62725	1.67	41600	3.34	13.9	81000	39.2	119.5	51.2	40.3	18.3	16.9	9	78	4	2	2	2.7	1.57	117	0.4	165	5.9	Negative	2.67	2.07
93	B-C3	Broiler Control 3	22/11/2022	90uL	52.26	Amplicon Sequencing	1945	5110	2.62725	1.67	41600	3.34	13.9	81000	39.2	119.5	51.2	40.3	18.3	16.9	9	78	4	2	2	2.7	1.57	117	0.4	165	5.9	Negative	2.67	2.07
94	B-C4	Broiler Control 4	22/11/2022	90uL	61.44	Amplicon Sequencing	1945	5110	2.62725	1.67	41600	3.34	13.9	81000	39.2	119.5	51.2	40.3	18.3	16.9	9	78	4	2	2	2.7	1.57	117	0.4	165	5.9	Negative	2.67	2.07
95	B-C5	Broiler Control 5	22/11/2022	90uL	57.45	Amplicon Sequencing	1945	5110	2.62725	1.67	41600	3.34	13.9	81000	39.2	119.5	51.2	40.3	18.3	16.9	9	78	4	2	2	2.7	1.57	117	0.4	165	5.9	Negative	2.67	2.07
96	B-V1	Broiler Vaccinated 1	22/11/2022	90uL	72.61	Amplicon Sequencing	1890	4900	2.59259	5.34	46300	3.36	14.6	78000	34.7	124.4	50.9	41.2	19.1	17.8	10	81	4	5	1	2.2	1.82	166	0.6	172	5.4	Negative	2.47	1.64
97	B-V2	Broiler Vaccinated 2	22/11/2022	90uL	35.71	Amplicon Sequencing	1890	4900	2.59259	5.34	46300	3.36	14.6	78000	34.7	124.4	50.9	41.2	19.1	17.8	10	81	4	5	1	2.2	1.82	166	0.6	172	5.4	Negative	2.47	1.64
98	B-V3	Broiler Vaccinated 3	22/11/2022	90uL	32.51	Amplicon Sequencing	1890	4900	2.59259	5.34	46300	3.36	14.6	78000	34.7	124.4	50.9	41.2	19.1	17.8	10	81	4	5	1	2.2	1.82	166	0.6	172	5.4	Negative	2.47	1.64
99	B-V4	Broiler Vaccinated 4	22/11/2022	90uL	51.54	Amplicon Sequencing	1890	4900	2.59259	5.34	46300	3.36	14.6	78000	34.7	124.4	50.9	41.2	19.1	17.8	10	81	4	5	1	2.2	1.82	166	0.6	172	5.4	Negative	2.47	1.64
100	B-V5	Broiler Vaccinated 5	22/11/2022	90uL	64.94	Amplicon Sequencing	1890	4900	2.59259	5.34	46300	3.36	14.6	78000	34.7	124.4	50.9	41.2	19.1	17.8	10	81	4	5	1	2.2	1.82	166	0.6	172	5.4	Negative	2.47	1.64
101	B-V-Ch1	Broiler Vaccinated Challenge 1	23/11/2022	90uL	34.01	Amplicon Sequencing	1414	4592	3.24752	9.67	45700	3.31	13.7	80000	37.1	120.8	51.5	40.7	19.9	18.2	12	83	5	5	2	2.4	1.81	112	0.5	165	5.1	Positive	1.53	1.78
102	B-V-Ch2	Broiler Vaccinated Challenge 2	23/11/2022	90uL	59.14	Amplicon Sequencing	1414	4592	3.24752	9.67	45700	3.31	13.7	80000	37.1	120.8	51.5	40.7	19.9	18.2	12	83	5	5	2	2.4	1.81	112	0.5	165	5.1	Positive	1.53	1.78
103	B-V-Ch3	Broiler Vaccinated Challenge 3	23/11/2022	90uL	17.22	Amplicon Sequencing	1414	4592	3.24752	9.67	45700	3.31	13.7	80000	37.1	120.8	51.5	40.7	19.9	18.2	12	83	5	5	2	2.4	1.81	112	0.5	165	5.1	Positive	1.53	1.78
104	B-V-Ch4	Broiler Vaccinated Challenge 4	23/11/2022	90uL	22.18	Amplicon Sequencing	1414	4592	3.24752	9.67	45700	3.31	13.7	80000	37.1	120.8	51.5	40.7	19.9	18.2	12	83	5	5	2	2.4	1.81	112	0.5	165	5.1	Positive	1.53	1.78
105	B-V-Ch5	Broiler Vaccinated Challenge 5	23/11/2022	90uL	42.59	Amplicon Sequencing	1414	4592	3.24752	9.67	45700	3.31	13.7	80000	37.1	120.8	51.5	40.7	19.9	18.2	12	83	5	5	2	2.4	1.81	112	0.5	165	5.1	Positive	1.53	1.78
106	B-NV-Ch1-EXP	Broiler Non Vaccinated Challenge 1 Expired	23/11/2022	90uL	67.5	Amplicon Sequencing
107	B-NV-Ch2-EXP	Broiler Non Vaccinated Challenge 2 Expired	23/11/2022	90uL	59.37	Amplicon Sequencing
108	B-NV-Ch3-SD	Broiler Non Vaccinated Challenge 3 Severely Diseased	23/11/2022	90uL	65.29	Amplicon Sequencing	1250	4340	3.472	8.67	42600	3.33	13.7	76000	31.8	125.7	52.4	40.4	18.2	17.7	8	81	4	3	2	1.9	1.48	132	0.5	154	4.8	Positive	1.25	1.58
109	B-NV-Ch4-SD	Broiler Non Vaccinated Challenge 4 Severely Diseased	23/11/2022	90uL	102.63	Amplicon Sequencing	1250	4340	3.472	8.67	42600	3.33	13.7	76000	31.8	125.7	52.4	40.4	18.2	17.7	8	81	4	3	2	1.9	1.48	132	0.5	154	4.8	Positive	1.25	1.58
110	B-NV.-Ch5-SUR	Broiler Non Vaccinated Challenge 5 Survived	23/11/2022	90uL	90.06	Amplicon Sequencing	1250	4340	3.472	8.67	42600	3.33	13.7	76000	31.8	125.7	52.4	40.4	18.2	17.7	8	81	4	3	2	1.9	1.48	132	0.5	154	4.8	Positive	1.25	1.58
111	NC1	Negative Control 1	2022-02-12	90uL	4.02	Amplicon Sequencing
112	NC2	Negative Control 2	2022-01-12	90uL	3.23	Amplicon Sequencing
